# Supplementary material for: The Functional Relationship between NADPH Thioredoxin Reductase C, 2-Cys Peroxiredoxins, and m-Type Thioredoxins in the Regulation of Calvin–Benson Cycle and Malate-Valve Enzymes in Arabidopsis
Source: Antioxidants (Basel). 2023 May 3;12(5):1041. doi: 10.3390/antiox12051041 (PMC10215429; doi:10.3390/antiox12051041)
Supplement: Supplementary file 1 [file antioxidants-12-01041-s001.zip]

Archive with 1 entries (1 files):
- antioxidants-2344082-supplementary.pdf
